# Supplementary material for: Optical EUS Activation to Relax Sensitized Micturition Response
Source: Life (Basel). 2023 Sep 25;13(10):1961. doi: 10.3390/life13101961 (PMC10608351; doi:10.3390/life13101961)
Supplement: Supplementary file 1 [file life-13-01961-s001.zip]

Archive with 1 entries (1 files):
- life-2573212-supplementary.pdf
